# Supplementary material for: Unique 5′-P recognition and basis for dG:dGTP misincorporation of ASFV DNA polymerase X
Source: PLoS Biol. 2017 Feb 28;15(2):e1002599. doi: 10.1371/journal.pbio.1002599 (PMC5330486; doi:10.1371/journal.pbio.1002599)
Supplement: S1 Data — (XLSX) [file pbio.1002599.s001.xlsx]

## Sheet: Fig 4E
Syringe	Cell	K(M-1)	Kd(μM)	△G(kcal/mol)	△H（Kcal/mol)	T△S(kcal/mol)
WT	DNA G31	6.09E5+7.41E4	1.64+0.13	−7.92+0.13	9.66+0.36	17.59+0.24
R125A	DNA G31	1.61E5+3.44E4	6.21+0.29	−7.13+0.11	5.77+0.54	12.90+0.33
R168A	DNA G31	6.24E4+9.42E3	16.02+1.06	−6.57+0.07	5.43+0.59	11.99+0.41
R125/R168A	DNA G31	N.d	N.d	N.d	N.d	N.d
All the binding experiments are performed at 25℃.Each Value represents the result from three or more independent ITC experiments, the The K and the △H was fit from a single binding isotherm, wherase the △G and T△S were calculated from △G=-RTlnK and △G=△H-T△S.
N.d:nondetectable by ITC measurement

## Sheet: Fig 4F
	WT		R125A		R168A		R125/168A
Time（min）	Product yield(%）	S.D（%）	Product yield(%）	S.D（%）	Product yield(%）	S.D（%）	Product yield(%）	S.D（%）
1	4.18333	2.37326	0.93	0.784984	0	0	0	0
2	9.64333	4.87261	2.65	0.605695	0	0	0	0
4	16.7433	4.53947	5.49667	1.09977	0	0	0	0
6	29.6	7.24423	7.82333	1.72716	1.47	0.0535413	0	0
8	42.7867	9.23057	10.7333	2.51958	1.98	0.0424264	0	0
10	48.9433	3.8486	12.94	2.81003	2.28333	0.0339935	0	0
15	72.2633	1.82145	20.8567	4.06845	3.64	0.143062	0.346667	0.24513
20	83.0233	2.27926	28.2533	5.04288	5.07667	0.341988	1.09667	0.0942809
25	88.82	1.61127	35.2867	4.88407	6.79	0.64689	1.81333	0.923953
30	92.0767	1.405	42.4067	5.43406	7.69333	1.6812	2.89	1.90919
S.D: Standard Deviation
Each value represents the results from three or more independent experiments.

## Sheet: Fig 5C
	WT		H115F/R127A		R127A		H115F		H115E		H115D
Time（min）	Product yield(%）	S.D（%）	Product yield(%）	S.D（%）	Product yield(%）	S.D（%）	Product yield(%）	S.D（%）	Product yield(%）	S.D（%）	Product yield(%）	S.D（%）
1	4.18333	2.37326	3.08	0.74355	0.04	0.0565685	0	0	0	0	0	0
2	9.64333	4.87261	6.07333	2.19758	1.58	1.76912	0	0	0	0	0	0
4	16.7433	4.53947	11.0933	3.72901	4.17667	2.39316	0.476667	0.674108	0	0	0	0
6	29.6	7.24423	17.1	5.6966	6.22333	3.53386	0.553333	0.782532	0.333333	0.471405	0	0
8	42.7867	9.23057	19.8367	6.23746	8.09	3.8468	1.53	0.545772	0.7	0.5004	0	0
10	48.9433	3.8486	24.3533	5.95242	9.51	3.7638	1.75667	0.636728	0.873333	0.618026	1.29667	0.507631
15	72.2633	1.82145	32.39	6.35116	13.7767	3.1697	2.59333	1.18977	2.19	0.341858	1.11	0.0989949
20	83.0233	2.27926	40.5767	3.59752	18.83	1.79144	4.88	1.59602	3.10667	0.490329	1.76	0.193046
25	88.82	1.61127	46.6667	1.6897	23.7967	0.939302	6.32333	2.11743	4.08	0.716798	2.06333	0.253289
30	92.0767	1.405	52.46	1.74392	29.58	3.42352	7.77	2.27035	5.09333	0.863108	2.48667	0.33069
S.D: Standard Deviation
Each value represents the results from three or more independent experiments.

## Sheet: Fig 6D
Syringe	Cell	K(M-1)	Kd(μM)	△G(kcal/mol)	△H（Kcal/mol)	T△S(kcal/mol)
dGTP	WT	2.67E6+1.48E5	0.37+0.02	−8.80+0.09	−11.03+0.97	−2.23+0.79
dGTP	V120A	2.15E5+6.80E4	4.65+0.14	−7.14+0.12	−6.51+0.22	0.62+0.11
dGTP	L123	5.86E5+1.1E3	1.70+0.09	−7.80+0.06	−8.01+0.11	−0.21+0.02
All the binding experiments are performed at 25℃.Each Value represents the result from three or more independent ITC experiments, the The K and the △H was fit from a single binding isotherm, wherase the △G and T△S were calculated from △G=-RTlnK and △G=△H-T△S.

## Sheet: Fig 6E
	WT		L123A		V120A
Time(min)	Product yield(%）	S.D（%）	Product yield(%）	S.D（%）	Product yield(%）	S.D（%）
1	4.18333	2.37326	0.733333	1.03709	0.503333	0.711821
2	9.64333	4.87261	5.34	1.55925	2.69	0.422374
4	16.7433	4.53947	8.22667	0.292271	4.57	0.932845
6	29.6	7.24423	13.4967	1.42596	6.54667	0.29044
8	42.7867	9.23057	18.8833	3.22249	8.10333	0.296011
10	48.9433	3.8486	24.1667	4.87013	9.84333	0.372767
15	72.2633	1.82145	37.23	7.15121	14.0933	0.265372
20	83.0233	2.27926	49.1733	7.94261	19.06	1.29571
25	88.82	1.61127	58.3133	7.94357	23.4733	2.25995
30	92.0767	1.405	65.41	7.00984	27.2267	1.71239
S.D: Standard Deviation
Each value represents the results from three or more independent experiments.

## Sheet: S5B Fig
Syringe	Cell	K(M-1)	Kd(μM)	△G(kcal/mol)	△H（Kcal/mol)	T△S(cal/mol)
WT	DNA G31a	N.d	N.d	N.d	N.d	N.d
R125A	DNA G31a	N.d	N.d	N.d	N.d	N.d
R168A	DNA G31a	N.d	N.d	N.d	N.d	N.d
R125/R168A	DNA G31a	N.d	N.d	N.d	N.d	N.d
N.d:nondetectable by ITC measurement

## Sheet: S5C Fig
Syringe	Cell	K(M-1)	Kd(μM)	△G(kcal/mol)	△H（Kcal/mol)	T△S(cal/mol)
WT	DNA R2	N.d	N.d	N.d	N.d	N.d
R125A	DNA R2	N.d	N.d	N.d	N.d	N.d
R168A	DNA R2	N.d	N.d	N.d	N.d	N.d
R125/R168A	DNA R2	N.d	N.d	N.d	N.d	N.d
N.d:nondetectable by ITC measurement

## Sheet: S6B Fig 
	WT		R125A		R168A		R125/168A
Time（min）	Product yield(%）	S.D（%）	Product yield(%）	S.D（%）	Product yield(%）	S.D（%）	Product yield(%）	S.D（%）
5	0	0	0	0	0	0	0	0
10	0	0	0	0	0	0	0	0
20	0.953333	0.594101	0.233333	0.329983	0	0	0	0
40	3.38333	0.662034	3.34333	0.422085	2.02	0.582638	2.07333	0.118415
60	6.02667	0.632157	5.51667	1.44428	3.96	0.68503	4.33333	1.12784
90	9.71	0.543016	9.34667	2.13639	6.66333	0.915144	6.78667	1.25635
120	13.79	0.217409	13.0967	3.12596	9.40333	1.4619	11.0333	3.14173
150	17.1	0.332566	16.61	4.25281	12.09	1.24855	13.2433	3.92711
180	20.2333	1.03513	19.1733	4.88164	14.64	1.27611	16.0067	4.78234
240	26.56	1.96277	24.8567	6.82124	19.8967	1.59343	20.9567	6.95115
S.D: Standard Deviation
Each value represents the results from three or more independent experiments.

## Sheet: S6D Fig
	WT		R125A		R168A		R125/168A
Time（min）	Product yield(%）	S.D（%）	Product yield(%）	S.D（%）	Product yield(%）	S.D（%）	Product yield(%）	S.D（%）
5	0.406667	0.575114	1.10667	0.0684755	0.336667	0.476119	0.903333	0.638766
10	1.87	0.180185	1.85	0.0616441	1.67	0.139523	1.81	0.0294392
20	3.42	0.384968	3.50667	0.411204	2.98	0.128323	3.68333	1.04634
40	7.56333	1.18345	7.02667	0.922689	6.31667	1.12203	6.37667	1.59354
60	11.65	1.80754	10.0767	1.37488	10.1767	1.81608	7.23	1.36619
90	16.2	2.60466	15.17	2.33028	13.5767	0.798513	13.3367	3.32821
120	22.4	3.52523	19.5433	2.85459	15.7267	1.02568	17.2867	3.32151
150	25.53	3.00163	23.9067	3.70067	20.6267	2.29283	20.0133	4.85091
180	30.45	2.69959	27.5433	3.15134	24.1733	2.74694	24.2	4.54538
240	40.0467	4.34973	34.6867	7.39904	32.5633	3.96564	32.6533	7.31299
S.D: Standard Deviation
Each value represents the results from three or more independent experiments.

## Sheet: S7B Fig
	WT		R125A		R168A		R125/168A
Time（min）	Product yield(%）	S.D（%）	Product yield(%）	S.D（%）	Product yield(%）	S.D（%）	Product yield(%）	S.D（%）
1	23.7233	3.35063	30.8533	4.02916	23.3433	3.25491	21.4	0.422453
2	41.5333	7.15863	48.3267	3.3705	40.09	5.66994	35.6833	0.487602
4	66.39	6.99632	63.1	9.66759	68.9533	4.38758	63.3933	1.69423
6	79.26	5.11549	68.78	10.6585	82.0067	6.88578	77.4633	1.06171
8	86.6667	4.67494	80.6233	6.78589	85.2367	5.81612	85.8233	1.81301
10	92.01	2.85322	89.0833	1.88998	90.3367	3.66767	89.4567	2.62801
15	96.6067	0.476818	95.8867	0.91965	94.3467	1.42727	94.1667	2.44574
20	97.57	0.174547	98.7633	1.74891	96.59	1.02733	96.9967	0.849366
25	97.8867	0.15195	98.9267	1.51792	97.2733	0.659309	98.5967	1.13509
30	98.58	1.01153	99.17	1.1738	98.8033	1.69234	97.7633	0.273537
S.D: Standard Deviation
Each value represents the results from three or more independent experiments.

[truncated: 1 more sheets: S7D Fig]
